# Supplementary material for: Peak oxygen uptake (VO2peak) across childhood, adolescence and young adulthood in Barth syndrome: Data from cross-sectional and longitudinal studies
Source: PLoS One. 2018 May 24;13(5):e0197776. doi: 10.1371/journal.pone.0197776 (PMC5967725; doi:10.1371/journal.pone.0197776)
Supplement: S1 File — (XLSX) [file pone.0197776.s001.xlsx]

## Sheet: X-Sect
ID	AgeGroup	Age	Weight (kg)	Weight-Zscore	Wt-Zscore%	Height (cm)	Height-Zscore	Height-Zscore%	BMI	BMI-Zscore	BMI-Zscore%	FFM (kg)	FatMass(g)	FatMassCalc	MaxVO2mLkgmin	MaxVO2(L/min)	MaxVO2kgFFMmin	Cooper_Predicted_VO2	Cooper_Predicted_VO2%	Peak_HR	Peak RER	PeakWorkRate (W)	Max VE	Peak_Pred_HR	%Peak_Pred_HR	O2_Pulse	RestHR	RestSBP	RestDBP	MaxSBP	MaxDBP	Ve/VCO2	Ve/VO2	EF (%)	FS (%)	Global Strain (%)	Cardiac ATP/PCr	ATP Ox (mM/min)	Tau PCr (s)	Qmaxlin(mmol/s)
BIMS11	1	10	24.3	-1.85	3	131.4	-1.14	13	14.1	-1.78	4	20	4.49	4.3	18.4	0.44712	22.356	47	0.391489	194	1.28	40	29.2	210	0.92381	5.69072								0.557895	0.242424	-20	1.78	7.98	53.75	0.68
BIMS13	1	10	22.2	-2.59	0	127.4	-1.77	4	13.7	-2.17	0	16.3	5.66	5.9	19.9	0.44178	27.1031	47	0.423404	175	1.16	25	23.3	210	0.833333	6.82286				117	76			0.57971	0.375	-18.8	1.51	10.6	66.05	0.53
BIMS21	1	10	31.1	-0.18	43	140.1	0.19	58	15.8	-0.44	33	49.453	8.28	-18.353	15.9	0.49449	9.99919	47	0.338298	155	1.05	55	19.2	210	0.738095	6.15484	98	86	60	106	68			0.633028	0.351351	-20.2	1.94	11.68	49.17	0.69
BIMS26	1	10	22.5	-2.48	1	124.8	-2.18	1	14.4	-1.44	7	40.103	8.31	-17.603	13.6	0.306	7.63035	47	0.289362	151	1.18	25	17.6	210	0.719048	5.40397	84	96	62	110	62			0.712329	0.351351	-23.4	1.53	12.29	50.55	0.66
BIMS01	1	12	28.7	-2.06	2	143.4	-0.8	21	14	-2.54	1	20.1868	8.31	8.51318	13.4	0.38458	19.051	46.256	0.289692	129	1.09	40	20.3	208	0.620192	6.23256	78	92	66	115	73			0.666667	0.318182	-23.5		12.9	55.6	0.59
BIMS09	1	12	25.6	-2.88	0	129.6	-2.75	0	15.2	-1.45	7	19.6	5.49	6	10.9	0.27904	14.2367	46.256	0.235645	130	1.04	35	16.8	208	0.625	5.03077	82	95	64					0.666667	0.333333	-22.6	1.35	18.73	63.25	0.6
BIMS22	1	12	43	0.28	61	140.9	-1.15	13	21.7	1.18	88	36.1	6.9	6.9	10.4	0.4472	12.3878	46.256	0.224836	160	1.23	55	22.5	208	0.769231	3.9	92	119	80	131	80			0.684932	0.510638	-20.2	1.73	21.06	61.03	0.59
BIMS05	1	14	36.7	-1.95	3	153.6	-1.28	10	15.6	-1.96	3	28.1	8.13	8.6	16.7	0.61289	21.811	45.512	0.366936	148	1.1	50	22.5	206	0.718447	6.77027	76	100	60								1.2	12.22	68.17	0.53
BIMS25	1	14	39.2	-1.53	6	144.7	-2.32	1	18.7	-0.17	43	48.01	17.31	-8.81	11	0.4312	8.98146	45.512	0.241694	162	1.4	40	26.6	206	0.786408	4.07407	80	100	60	88	42			0.608696	0.355556	-21.1	1.22	16.17	82.16	0.41
BIMS29	1	14	27	-4.14	0	136	-3.3	0	14.6	-2.76	0	18.1305	8.39	8.86955	15.8	0.4266	23.5295	45.512	0.347161	181	1.66	30	28.8	206	0.878641	5.23757	94	100	60	128	88			0.647619	0.514286	-22	1.48	12.6	63.51	0.58
BIMS02	1	15	32.2	-3.75	0	152.3	-2.14	2	13.9	-3.98	0	22.5	8.62	9.7	13.7	0.44114	19.6062	45.14	0.3035	155	1.4	40	25.8	205	0.756098	5.30323	78	93	66	106	68	8.62				-19.3	1.38	18.94	108.36	0.34
BIMS28	1	15	66.9	0.88	81	168.8	-0.17	43	23.5	1.04	85	34.5727	32.14	32.3273	8.9	0.59541	17.222	45.14	0.197164	193	1.76	35	58.1	205	0.941463	2.76684	108	126	89	144	102			0.579268	0.468085	-18.6	1.78	6.98	109.56	0.32
F6009	1	15	41.3636	-1.9	3	152	-2.18	1	17.9	-0.85	20			41.3636	20.8	0.860364		45.14	0.460789	192	1.68	55	45.2	205	0.936585	6.5								0.52				8.33
BIMS07	2	17	50.2	-1.74	4	150.1	-3.29	0	22.3	0.34	63	34.7	14.07	15.5	11.8	0.59236	17.0709	44.396	0.26579	128	1.33	45	26.7	203	0.630542	5.53125	70	110	68					0.560811	0.361702	-18.3	1.67	7.08	65.29	0.58
BIMS33	2	17	38.5	-4.08	0	170.3	-0.69	25	13.3	-5.78	0	26.9641	11.27	11.5359	11.5	0.44275	16.42	44.396	0.259032	153	1.42	30	20.2	203	0.753695	4.5098	78	98	70	114	78			0.593496	0.333333	-15.2		15.3057	104.99	0.37
F6004	2	17	42.5	-3.13	0	163	-1.66	5	16	-2.85	0			42.5	12.9	0.54825		44.396	0.290567	143	1.83	50	33	203	0.704433	5.41259								0.44
F6006	2	17	49.0909	-1.91	3	165	-1.39	8	18	-1.45	7			49.0909	14.4	0.706909		44.396	0.324354	187	1.82	74	49.7	203	0.921182	4.62032								0.57
BIMS75	2	18	81.7	1.08	86	172.2	-0.55	29	27.6	1.41	92	41.92	39.37	39.78	10.1	0.82517	19.6844	44.024	0.22942	151	1.34	55	44.7	202	0.747525	4.01325	75	100	78	120	74			0.446328	0.301887	-16.14	1.6	10.2116	95.2025	0.398613
BIMS62	2	19	62	-0.73	23	178	0.19	58	19.6	-1.2	11	47.1759	14.3	14.8241	14.2	0.8804	18.6621	43.652	0.3253	170	1.39	75	40.1	201	0.845771	5.01176	85	117	78	154	92			0.688679	0.306122	-16.5	1.6		63.75	0.62
F6005	2	19	51.1364	-2.22	1	167.5	-1.27	10	18.2	-1.95	3			51.1364	18.8	0.961364		43.652	0.430679	195	1.67	74	56.9	201	0.970149	5.78462								0.36				16.814
BIMS59	2	21	64.5			167.5			23			34.5391	29.89	29.9609	9.9	0.63855	18.4877	42.908	0.230726	162	1.76	60	47	199	0.81407	3.66667	78	94	50	142	64						2	8.70695	136.26	0.25
BIMS78	3	23	58.4			168.5			20.6			37.967	20.05	20.433	10.1	0.58984	15.5356	42.164	0.239541	151	1.42	60	26.4	197	0.766497	4.01325	72	96	58	118	64			0.625	0.36	-18.4	1.7	9.22261	76.1227	0.477346
BIMS56	3	25	64.8			179.6			20.1			34.83	29.24	29.97	6.7	0.43416	12.4651	41.42	0.161758	153	1.73	50	34	195	0.784615	2.62745	80	98	56	98	76			0.282353	0.2	-8.2
BIMS64	3	26	88.7			181.6			26.9			53.1414	34.98	35.5586	12.2	1.08214	20.3634	41.048	0.297213	136	1.28	55	46.1	194	0.701031	5.38235	82	109	74	156	94			0.669014	0.325581	-14.7	1.9		60.33	0.63
BIMS76	3	26	47.5			166.7			17.1			39.02	7.63	8.48	16.6	0.7885	20.2076	41.048	0.404405	173	1.67	80	60.8	194	0.891753	5.75723	58	100	58	148	80			0.582222	0.327273	-17.7	1.9	11.879	77.5638	0.494483
BIMS55	3	27	72			179			22.5			36.5086	35.2	35.4914	12.8	0.9216	25.2433	40.676	0.314682	149	1.34	75	37.3	193	0.772021	5.15436	84	96	68	118	79			0.697368	0.326531	-17.3	1.8		54.07	0.61
BIMS65	3	27	74.7			187.3			21.3			38.099	35.82	36.601	7.7	0.57519	15.0972	40.676	0.189301	129	1.5	50	30.8	193	0.668394	3.5814	70	98	67	106	68							15.0124
BIMS69	3	28	44.6			170.7			15.3			34.4077	8.9	10.1923	14.6	0.65116	18.9248	40.304	0.362247	169	1.59	50	49.2	192	0.880208	5.18343	82	100	78	122	88			0.521739	0.264151	-15.4		7.76429	86.87	0.4
BIMS63	3	29	63.2			184.3			18.6			49.245	13.52	13.955	19.6	1.23872	25.1542	39.932	0.490834	168	1.25	75	47.4	191	0.879581	7	70	106	78	130	88			0.545455	0.377358	-17.9	2.2	15.7838	57.27	0.61
BIMS70	3	29	70.8			185.6			20.6			41.961	28.29	28.839	10	0.708	16.8728	39.932	0.250426	158	1.57	45	36	191	0.827225	3.79747	91	112	76	128	84
BIMS66	3	30	78.8			180.2			24.3			38.099	36.43	40.701	10.7	0.84316	22.1308	39.56	0.270475	148	1.31	60	34.8	190	0.778947	4.33784	84	100	62	110	68				0.210526
BIMS58	3	32	63.4			170.6			21.8			39.9	23.17	23.5	10.5	0.6657	16.6842	38.816	0.270507	155	1.43	55	32.5	188	0.824468	4.06452	88	122	74	168	88			0.5	0.314286	-12.4
BIMS61	3	32	85.8			186.7			24.6			50.174	35.39	35.626	12.2	1.04676	20.8626	38.816	0.314303	168	1.42	65	52.8	188	0.893617	4.35714	80	98	58	128	68			0.666667	0.404762	-16.1

## Sheet: Repeater
ID	Age	MaxVO2mLkgmin	Peak HR	PredHRmax	PercentPredHRMax	Peak RER	PeakWorkRate (W)	Max VE	VCO2 (L/min)	RestHR	RestSBP	RestDBP	MaxSBP	MaxDBP	FatMass	FatFreeMass (kg)	VO2Lmin	VO2peakFFM
BIMS01	12.8	13.4	129	207.2	62.2587	1.09	40	20.3	0.42	78	92	66	115	73	8.31	20.19	0.39
BIMS02	15.8	13.7	155	204.2	75.906	1.4	40	25.8	0.63	78	93	66	106	68	8.62	22.52	0.44	19.5382
BSEX01	21.3583	11.6	144	198.642	72.4923	1.94	50	75	1.12								0.62
BSH02	19.8194	12.4	166	200.181	82.9251	1.32	55	40.3	1.01	106	90	62			25.442	33.872	0.76	22.4374
A1012	26	11.8		194
A1006	22	18.3		198
BIMS64	26.6	12.2	136	193.4	70.3206	1.28	55	46.1	1.38	82	109	74	156	94	34.98	53.14	1.08	20.3237
BSH03	24.2806	7.9	127	195.719	64.8888	1.67	55	34.3	0.77	64					21.829	37.677	0.493	13.0849
D4011	20	14.7		200
D4010	22	11.7		198
A1002	18	14.1		202
BSEX04	19.4167	9.1	171	200.583	85.2514	1.83	70	----	----	67	108	60	120	66
Mean	20.6729	12.575	146.857	199.327	73.4347	1.50429	52.1429	40.3	0.888333	79.1667	98.4	65.6	124.25	75.25	19.8362	33.4798	0.6305	18.846
SD	4.00167	2.66258	17.5825	4.00167	8.60552	0.313627	10.351	19.4112	0.349366	14.8918	9.28978	5.36656	21.945	12.842	11.4388	13.2385	0.257669	4.03117
BIMS01	17.1361	12.2	181	202.864	89.2224	1.76	50	56.5	1.1	100			142	84	7.243	36.017	0.62	17.2141
BIMS02	20.7	16.6	173	199.3	86.8038	1.68	60	53.57	1.32	74	105	74	110	80	7.756	36.95	0.79	21.3802
BSEX01	23.8833	9.4	146	196.117	74.4455	1.38	40	35.3	0.76	84	90	70			19.384	36.526	0.55	15.0578
BSH02	22	9.9	162	198	81.8182	1.76	60	47	1.12	78	94	50	142	64	29.89	34.54	0.64	18.5292
A1012	33.5444	12.9	160	186.456	85.8113	1.43	60	60.2	1.56	105	98	64	124	74	29.741	49.96	1.09	21.8175
A1006	29.1	19.6	168	190.9	88.0042	1.25	75	47.4	1.53	70	106	78	130	88	13.52	49.25	1.24	25.1777
BIMS64	28.0833	10.6	144	191.917	75.0326	1.31	60	39.4	1.1	78			130	86	21.271	51.503	0.88	17.0864
BSH03	27.8	7.7	129	192.2	67.1176	1.5	50	30.8	0.85	70	98	67	106	68	35.82	38.18	0.58	15.1912
D4011	28.3	14.6	169	191.7	88.1586	1.59	50	49.2	1.03	82	100	78	122	88	8.9	34.41	0.65	18.8899
D4010	29.9	10	158	190.1	83.1142	1.57	45	36	1.1	91	112	76	128	84	28.29	42.05	0.73	17.3603
A1002	26.9	16.6	173	193.1	89.5909	1.67	80	60.8	1.32	58	100	58	148	80	7.63	39.1	0.79	20.2046
BSEX04	23.4	10.1	151	196.6	76.8057	1.42	60	26.4	0.78	72	96	58	118	64	20.05	38.05	0.59	15.5059
Mean	25.8956	12.5167	159.5	194.104	82.1604	1.52667	57.5	45.2142	1.13083	80.1667	99.9	67.3	127.273	78.1818	19.1246	40.5447	0.7625	18.6179
SD	4.56456	3.61457	14.8416	4.56456	7.23887	0.171958	11.5798	11.5494	0.264178	13.3405	6.36745	9.66149	13.2446	9.22841	10.1595	6.2081	0.214863	3.06738
TTEST	2.4793e-05	0.913726	0.367379	2.4793e-05	0.255697	0.822335	0.628577	0.767474	0.444364	0.943672	0.867547	0.762085	0.94942	0.556257	0.906861	0.189373	0.620177	0.65329
